# Supplementary material for: New Learning of Music after Bilateral Medial Temporal Lobe Damage: Evidence from an Amnesic Patient
Source: Front Hum Neurosci. 2014 Sep 3;8:694. doi: 10.3389/fnhum.2014.00694 (PMC4153029; doi:10.3389/fnhum.2014.00694)
Supplement: Supplementary file 1 [file Presentation_1.ZIP]

Archive with 8 entries (8 files):
- Supp Audio_3.WAV
- Supp Mat A.PDF
- Supp Mat B.PDF
- Supp Mat C.PDF
- Supp Mat captions.PDF
- Supp Mat Figure.TIF
- Supp Audio_1.WAV
- Supp Audio_2.WAV
